# Supplementary material for: The Contractile Function of Ventricular Cardiomyocytes Is More Sensitive to Acute 17β-Estradiol Treatment Compared to Atrial Cardiomyocytes
Source: Cells. 2025 Apr 8;14(8):561. doi: 10.3390/cells14080561 (PMC12026394; doi:10.3390/cells14080561)
Supplement: Supplementary file 1 [file cells-14-00561-s001.zip]

Archive with 1 entries (1 files):
- cells-3555210-supplementary.pdf
